# Supplementary material for: Local Colonic Administration of a Serine Protease Inhibitor Improves Post-Inflammatory Visceral Hypersensitivity in Rats
Source: Pharmaceutics. 2021 May 29;13(6):811. doi: 10.3390/pharmaceutics13060811 (PMC8229129; doi:10.3390/pharmaceutics13060811)
Supplement: Supplementary file 1 [file pharmaceutics-13-00811-s001.zip]

Archive with 1 entries (1 files):
- pharmaceutics-1175106-supplementary.pdf
